# Supplementary material for: Burn Injury Leads to Increase in Relative Abundance of Opportunistic Pathogens in the Rat Gastrointestinal Microbiome
Source: Front Microbiol. 2017 Jul 6;8:1237. doi: 10.3389/fmicb.2017.01237 (PMC5498482; doi:10.3389/fmicb.2017.01237)
Supplement: TABLE S2 — ALL the phyla, classes, orders, families, and genera that changed in this study. [file Data_Sheet_1.XLS]

## Sheet: supplementary Table 2 all sampl
rank	Post-1_reads	Post-1_ratio	Post-2_reads	Post-2_ratio	Post-3_reads	Post-3_ratio	Post-4_reads	Post-4_ratio	Post-5_reads	Post-5_ratio	Post-6_reads	Post-6_ratio	Post-7_reads	Post-7_ratio	Post-8_reads	Post-8_ratio	Post-9_reads	Post-9_ratio	Post-10_reads	Post-10_ratio	Pre-1_reads	Pre-1_ratio	Pre-2_reads	Pre-2_ratio	Pre-3_reads	Pre-3_ratio	Pre-4_reads	Pre-4_ratio	Pre-5_reads	Pre-5_ratio	Pre-6_reads	Pre-6_ratio	Pre-7_reads	Pre-7_ratio	Pre-8_reads	Pre-8_ratio	Pre-9_reads	Pre-9_ratio	Pre-10_reads	Pre-10_ratio
Catenibacterium	0	0	1	0.01	1	0.01	0	0	0	0	0	0	0	0	0	0	0	0	0	0	0	0	0	0	1	0.01	0	0	0	0	0	0	0	0	0	0	0	0	0	0
Blautia	10	0.08	272	3.31	61	0.68	24	0.29	69	0.83	17	0.18	34	0.31	65	0.4	20	0.17	78	0.66	38	0.31	136	1.21	96	0.68	135	1.11	148	1.16	85	0.81	174	1.3	239	1.92	16	0.16	141	1.13
Mucispirillum	0	0	2	0.02	5	0.06	0	0	1	0.01	19	0.2	7	0.06	18	0.11	1	0.01	1	0.01	5	0.04	1	0.01	6	0.04	0	0	0	0	2	0.02	0	0	4	0.03	2	0.02	21	0.17
Phascolarctobacterium	0	0	14	0.17	0	0	4	0.05	20	0.24	0	0	0	0	8	0.05	15	0.13	0	0	0	0	0	0	0	0	0	0	35	0.28	2	0.02	28	0.21	30	0.24	0	0	8	0.06
Paucimonas	0	0	0	0	0	0	0	0	0	0	0	0	0	0	0	0	0	0	0	0	1	0.01	0	0	0	0	0	0	0	0	0	0	0	0	0	0	0	0	0	0
Hallella	274	2.26	159	1.94	76	0.85	322	3.85	224	2.71	417	4.42	23	0.21	38	0.24	236	2.03	42	0.36	71	0.58	77	0.68	22	0.16	319	2.62	184	1.45	60	0.57	36	0.27	50	0.4	121	1.22	93	0.75
Faecalibacterium	13	0.11	12	0.15	9	0.1	8	0.1	19	0.23	14	0.15	10	0.09	12	0.07	9	0.08	74	0.63	22	0.18	20	0.18	11	0.08	40	0.33	12	0.09	10	0.1	40	0.3	30	0.24	20	0.2	50	0.4
Sphingomonas	0	0	0	0	0	0	0	0	0	0	0	0	0	0	4	0.02	0	0	0	0	0	0	1	0.01	2	0.01	0	0	0	0	0	0	0	0	0	0	0	0	1	0.01
Gp16	0	0	0	0	0	0	0	0	0	0	0	0	0	0	1	0.01	0	0	0	0	0	0	0	0	0	0	0	0	0	0	0	0	0	0	0	0	0	0	0	0
Prevotella	1404	11.59	2711	33.02	2790	31.14	1722	20.58	1767	21.37	1866	19.8	133	1.22	1969	12.24	2126	18.28	1629	13.81	954	7.84	1167	10.38	1990	14.14	3383	27.74	4444	34.93	1101	10.52	1902	14.22	4483	36.03	2224	22.43	5513	44.25
Abiotrophia	0	0	0	0	0	0	1	0.01	0	0	0	0	0	0	0	0	0	0	3	0.03	0	0	0	0	0	0	0	0	0	0	0	0	0	0	0	0	0	0	1	0.01
Ureaplasma	0	0	0	0	0	0	0	0	0	0	9	0.1	0	0	0	0	0	0	0	0	0	0	0	0	0	0	0	0	0	0	0	0	0	0	0	0	0	0	0	0
Proteocatella	0	0	0	0	0	0	0	0	0	0	1	0.01	0	0	2	0.01	0	0	0	0	1	0.01	0	0	0	0	0	0	0	0	0	0	0	0	0	0	0	0	0	0
Sporobacterium	0	0	0	0	0	0	0	0	1	0.01	0	0	1	0.01	0	0	0	0	0	0	1	0.01	0	0	0	0	1	0.01	0	0	0	0	1	0.01	0	0	0	0	0	0
Butyricimonas	11	0.09	15	0.18	4	0.04	5	0.06	10	0.12	21	0.22	1	0.01	0	0	27	0.23	20	0.17	0	0	2	0.02	11	0.08	17	0.14	39	0.31	7	0.07	4	0.03	34	0.27	9	0.09	6	0.05
Parabacteroides	184	1.52	110	1.34	112	1.25	87	1.04	94	1.14	109	1.16	20	0.18	112	0.7	102	0.88	166	1.41	36	0.3	30	0.27	81	0.58	223	1.83	247	1.94	62	0.59	52	0.39	262	2.11	112	1.13	101	0.81
Pseudoxanthomonas	0	0	0	0	0	0	0	0	0	0	0	0	0	0	2	0.01	0	0	0	0	0	0	0	0	0	0	0	0	0	0	0	0	0	0	0	0	0	0	0	0
Janthinobacterium	0	0	0	0	0	0	0	0	0	0	0	0	0	0	1	0.01	0	0	0	0	0	0	0	0	0	0	0	0	0	0	0	0	0	0	0	0	0	0	0	0
Desulfomicrobium	0	0	0	0	5	0.06	14	0.17	4	0.05	14	0.15	21	0.19	3	0.02	2	0.02	62	0.53	4	0.03	2	0.02	14	0.1	0	0	1	0.01	2	0.02	13	0.1	7	0.06	0	0	31	0.25
Gemella	0	0	1	0.01	0	0	0	0	0	0	0	0	0	0	1	0.01	2	0.02	7	0.06	0	0	2	0.02	0	0	0	0	0	0	0	0	0	0	0	0	3	0.03	0	0
Sulfuricurvum	0	0	0	0	0	0	0	0	0	0	0	0	0	0	1	0.01	0	0	0	0	0	0	0	0	0	0	1	0.01	0	0	0	0	0	0	0	0	0	0	0	0
Serratia	2	0.02	0	0	1	0.01	0	0	0	0	0	0	3	0.03	107	0.67	0	0	3	0.03	4	0.03	5	0.04	9	0.06	2	0.02	7	0.06	5	0.05	9	0.07	8	0.06	0	0	3	0.02
Shuttleworthia	0	0	1	0.01	2	0.02	0	0	0	0	1	0.01	1	0.01	1	0.01	0	0	0	0	0	0	3	0.03	0	0	0	0	0	0	5	0.05	2	0.01	0	0	2	0.02	0	0
Klebsiella	31	0.26	0	0	39	0.44	4	0.05	36	0.44	11	0.12	8	0.07	1	0.01	1	0.01	66	0.56	0	0	0	0	0	0	1	0.01	0	0	0	0	0	0	1	0.01	1	0.01	2	0.02
Terrimonas	0	0	0	0	0	0	0	0	0	0	0	0	0	0	0	0	0	0	0	0	0	0	0	0	0	0	0	0	0	0	0	0	1	0.01	0	0	0	0	0	0
Roseburia	4	0.03	42	0.51	121	1.35	61	0.73	78	0.94	71	0.75	46	0.42	374	2.33	15	0.13	52	0.44	138	1.13	65	0.58	80	0.57	22	0.18	72	0.57	113	1.08	127	0.95	68	0.55	23	0.23	219	1.76
Staphylococcus	1	0.01	0	0	0	0	0	0	0	0	1	0.01	1	0.01	4	0.02	1	0.01	0	0	0	0	0	0	0	0	0	0	2	0.02	1	0.01	0	0	0	0	0	0	0	0
Dendrosporobacter	0	0	1	0.01	1	0.01	0	0	2	0.02	0	0	0	0	0	0	0	0	0	0	1	0.01	2	0.02	3	0.02	0	0	1	0.01	3	0.03	5	0.04	5	0.04	1	0.01	0	0
Sporanaerobacter	0	0	0	0	0	0	0	0	1	0.01	0	0	0	0	0	0	0	0	1	0.01	0	0	0	0	0	0	0	0	0	0	0	0	0	0	0	0	0	0	0	0
Fastidiosipila	0	0	2	0.02	0	0	0	0	4	0.05	0	0	0	0	0	0	1	0.01	0	0	0	0	1	0.01	2	0.01	6	0.05	0	0	1	0.01	1	0.01	0	0	2	0.02	0	0
Odoribacter	6	0.05	1	0.01	3	0.03	8	0.1	7	0.08	5	0.05	0	0	0	0	15	0.13	0	0	15	0.12	4	0.04	1	0.01	11	0.09	7	0.06	13	0.12	1	0.01	3	0.02	6	0.06	7	0.06
Erysipelothrix	1	0.01	0	0	0	0	0	0	0	0	0	0	0	0	0	0	0	0	0	0	0	0	0	0	0	0	0	0	0	0	0	0	0	0	0	0	0	0	0	0
Facklamia	0	0	0	0	0	0	0	0	0	0	1	0.01	2	0.02	0	0	0	0	0	0	0	0	0	0	0	0	0	0	0	0	0	0	0	0	0	0	0	0	0	0
Lactonifactor	0	0	1	0.01	0	0	0	0	2	0.02	2	0.02	0	0	1	0.01	2	0.02	0	0	2	0.02	0	0	0	0	2	0.02	0	0	0	0	0	0	0	0	3	0.03	0	0
Bilophila	94	0.78	76	0.93	213	2.38	334	3.99	122	1.48	294	3.12	183	1.67	309	1.92	472	4.06	222	1.88	86	0.71	156	1.39	58	0.41	44	0.36	34	0.27	15	0.14	51	0.38	29	0.23	27	0.27	203	1.63
Paenalcaligenes	0	0	3	0.04	0	0	0	0	0	0	2	0.02	15	0.14	0	0	0	0	0	0	0	0	0	0	0	0	0	0	0	0	0	0	0	0	1	0.01	1	0.01	0	0
Geobacter	0	0	0	0	0	0	0	0	0	0	0	0	0	0	1	0.01	0	0	0	0	0	0	0	0	0	0	0	0	0	0	0	0	0	0	0	0	0	0	0	0
Paraprevotella	484	3.99	194	2.36	131	1.46	289	3.45	398	4.81	490	5.2	22	0.2	309	1.92	596	5.13	64	0.54	213	1.75	150	1.33	34	0.24	314	2.57	74	0.58	92	0.88	48	0.36	62	0.5	224	2.26	241	1.93
Clostridium XlVb	22	0.18	80	0.97	47	0.52	39	0.47	20	0.24	59	0.63	33	0.3	46	0.29	75	0.64	117	0.99	94	0.77	78	0.69	40	0.28	6	0.05	9	0.07	72	0.69	143	1.07	73	0.59	49	0.49	31	0.25
Thiobacillus	0	0	0	0	0	0	0	0	0	0	0	0	0	0	0	0	0	0	0	0	0	0	0	0	1	0.01	0	0	0	0	0	0	0	0	0	0	0	0	0	0
Escherichia/Shigella	3742	30.88	70	0.85	38	0.42	10	0.12	201	2.43	117	1.24	6	0.05	28	0.17	145	1.25	1537	13.03	45	0.37	26	0.23	4	0.03	11	0.09	4	0.03	1	0.01	15	0.11	1047	8.42	174	1.75	16	0.13
Oribacterium	5	0.04	19	0.23	13	0.15	7	0.08	8	0.1	5	0.05	5	0.05	3	0.02	28	0.24	191	1.62	26	0.21	35	0.31	72	0.51	43	0.35	62	0.49	33	0.32	510	3.81	148	1.19	44	0.44	39	0.31
Sphingobacterium	0	0	0	0	0	0	1	0.01	0	0	0	0	0	0	0	0	0	0	0	0	0	0	0	0	0	0	0	0	0	0	0	0	0	0	1	0.01	0	0	0	0
Acidovorax	0	0	0	0	0	0	0	0	0	0	0	0	0	0	1	0.01	0	0	0	0	0	0	0	0	0	0	0	0	0	0	0	0	0	0	0	0	0	0	0	0
Alishewanella	0	0	0	0	0	0	0	0	0	0	0	0	0	0	1	0.01	0	0	0	0	0	0	0	0	0	0	0	0	0	0	0	0	0	0	0	0	0	0	0	0
Brevibacillus	0	0	0	0	0	0	0	0	0	0	0	0	0	0	2	0.01	0	0	0	0	0	0	0	0	0	0	0	0	0	0	0	0	0	0	0	0	0	0	0	0
Turicibacter	0	0	0	0	11	0.12	0	0	0	0	0	0	3	0.03	4	0.02	0	0	0	0	0	0	0	0	3	0.02	0	0	2	0.02	0	0	3	0.02	0	0	9	0.09	0	0
Owenweeksia	0	0	0	0	0	0	0	0	0	0	0	0	0	0	0	0	0	0	0	0	0	0	0	0	1	0.01	0	0	0	0	0	0	0	0	0	0	0	0	0	0
Centipeda	0	0	0	0	0	0	0	0	0	0	0	0	0	0	0	0	0	0	0	0	0	0	0	0	0	0	0	0	0	0	0	0	0	0	0	0	0	0	1	0.01
Sporosarcina	0	0	0	0	0	0	0	0	0	0	0	0	1	0.01	0	0	0	0	0	0	0	0	0	0	0	0	0	0	0	0	0	0	0	0	0	0	0	0	0	0
Millisia	0	0	0	0	0	0	0	0	0	0	0	0	0	0	0	0	0	0	0	0	0	0	0	0	0	0	0	0	0	0	0	0	0	0	0	0	1	0.01	0	0
Papillibacter	35	0.29	12	0.15	6	0.07	5	0.06	18	0.22	16	0.17	14	0.13	10	0.06	35	0.3	5	0.04	52	0.43	71	0.63	29	0.21	34	0.28	19	0.15	41	0.39	85	0.64	7	0.06	8	0.08	12	0.1
Thiobacter	0	0	0	0	0	0	0	0	0	0	0	0	0	0	0	0	0	0	0	0	1	0.01	0	0	0	0	0	0	0	0	0	0	0	0	0	0	0	0	0	0
Lawsonia	1	0.01	4	0.05	8	0.09	6	0.07	4	0.05	10	0.11	4	0.04	7	0.04	12	0.1	9	0.08	0	0	6	0.05	0	0	2	0.02	0	0	0	0	1	0.01	2	0.02	1	0.01	6	0.05
Coprococcus	0	0	51	0.62	5	0.06	30	0.36	4	0.05	60	0.64	22	0.2	10	0.06	10	0.09	13	0.11	8	0.07	16	0.14	1	0.01	3	0.02	11	0.09	107	1.02	242	1.81	136	1.09	7	0.07	3	0.02
unclassified	618	5.1	608	7.41	318	3.55	481	5.75	695	8.41	708	7.51	320	2.93	455	2.83	899	7.73	405	3.43	1291	10.62	792	7.05	736	5.23	2158	17.7	1654	13	890	8.5	1460	10.91	603	4.85	640	6.45	387	3.11
Herbaspirillum	0	0	0	0	0	0	0	0	0	0	0	0	0	0	1	0.01	0	0	0	0	0	0	0	0	0	0	0	0	0	0	0	0	0	0	0	0	0	0	0	0
Gp4	0	0	0	0	1	0.01	0	0	1	0.01	0	0	1	0.01	12	0.07	0	0	0	0	3	0.02	0	0	0	0	0	0	0	0	0	0	2	0.01	0	0	0	0	0	0
Anaerofilum	6	0.05	3	0.04	5	0.06	8	0.1	3	0.04	12	0.13	25	0.23	24	0.15	3	0.03	25	0.21	28	0.23	16	0.14	15	0.11	18	0.15	10	0.08	14	0.13	181	1.35	29	0.23	5	0.05	12	0.1
Prolixibacter	0	0	0	0	0	0	0	0	0	0	1	0.01	0	0	0	0	1	0.01	0	0	0	0	0	0	0	0	4	0.03	1	0.01	1	0.01	0	0	0	0	3	0.03	0	0
Nitrospira	0	0	0	0	0	0	0	0	0	0	0	0	0	0	2	0.01	0	0	0	0	1	0.01	1	0.01	0	0	0	0	0	0	0	0	0	0	0	0	0	0	0	0
Caenispirillum	0	0	0	0	0	0	0	0	0	0	0	0	0	0	0	0	0	0	0	0	0	0	0	0	0	0	2	0.02	0	0	0	0	0	0	0	0	0	0	0	0
Delftia	0	0	0	0	0	0	0	0	0	0	0	0	0	0	31	0.19	1	0.01	1	0.01	2	0.02	0	0	1	0.01	0	0	0	0	2	0.02	1	0.01	0	0	0	0	1	0.01
Holdemania	27	0.22	31	0.38	39	0.44	32	0.38	78	0.94	10	0.11	26	0.24	18	0.11	22	0.19	47	0.4	37	0.3	72	0.64	87	0.62	22	0.18	38	0.3	45	0.43	200	1.49	130	1.04	15	0.15	15	0.12
Cloacibacillus	0	0	0	0	0	0	0	0	0	0	0	0	0	0	0	0	0	0	0	0	1	0.01	0	0	0	0	0	0	0	0	0	0	0	0	0	0	0	0	0	0
Anaeroglobus	0	0	0	0	0	0	0	0	0	0	0	0	0	0	0	0	1	0.01	0	0	0	0	0	0	0	0	0	0	0	0	0	0	0	0	0	0	0	0	0	0
Anaerostipes	1	0.01	9	0.11	3	0.03	5	0.06	38	0.46	14	0.15	0	0	4	0.02	3	0.03	0	0	28	0.23	70	0.62	1	0.01	7	0.06	42	0.33	18	0.17	2	0.01	0	0	0	0	1	0.01
Enterococcus	26	0.21	0	0	0	0	0	0	1	0.01	0	0	1	0.01	0	0	0	0	4	0.03	0	0	0	0	0	0	0	0	0	0	0	0	0	0	6	0.05	0	0	0	0
Conexibacter	0	0	0	0	0	0	0	0	0	0	0	0	0	0	0	0	0	0	0	0	0	0	0	0	1	0.01	0	0	0	0	0	0	0	0	0	0	0	0	0	0
Gp1	0	0	0	0	0	0	0	0	0	0	0	0	0	0	1	0.01	0	0	0	0	0	0	0	0	1	0.01	0	0	0	0	0	0	0	0	0	0	0	0	0	0
Parasporobacterium	0	0	7	0.09	0	0	0	0	1	0.01	4	0.04	0	0	0	0	8	0.07	0	0	3	0.02	6	0.05	2	0.01	6	0.05	1	0.01	2	0.02	7	0.05	7	0.06	2	0.02	3	0.02
Clostridium XIX	0	0	0	0	0	0	1	0.01	0	0	0	0	0	0	0	0	0	0	0	0	0	0	0	0	0	0	0	0	0	0	0	0	0	0	0	0	0	0	0	0
Morganella	5	0.04	0	0	0	0	0	0	0	0	0	0	0	0	0	0	0	0	0	0	0	0	0	0	0	0	0	0	0	0	0	0	0	0	0	0	0	0	0	0
Pseudomonas	0	0	0	0	0	0	1	0.01	0	0	0	0	1	0.01	12	0.07	16	0.14	0	0	1	0.01	1	0.01	1	0.01	0	0	0	0	1	0.01	0	0	0	0	0	0	1	0.01
Lysobacter	0	0	0	0	0	0	0	0	0	0	0	0	0	0	0	0	0	0	0	0	0	0	0	0	1	0.01	0	0	0	0	0	0	0	0	0	0	0	0	0	0
Pseudolabrys	0	0	0	0	0	0	0	0	0	0	0	0	0	0	1	0.01	0	0	0	0	0	0	0	0	0	0	0	0	0	0	0	0	0	0	0	0	0	0	0	0
Eggerthella	0	0	0	0	0	0	0	0	0	0	0	0	0	0	3	0.02	3	0.03	0	0	1	0.01	0	0	3	0.02	0	0	2	0.02	0	0	7	0.05	2	0.02	0	0	0	0
Pseudobutyrivibrio	0	0	0	0	0	0	0	0	0	0	0	0	0	0	0	0	0	0	0	0	0	0	0	0	0	0	0	0	0	0	0	0	0	0	0	0	0	0	1	0.01
Petrimonas	1	0.01	0	0	0	0	0	0	0	0	2	0.02	1	0.01	1	0.01	1	0.01	0	0	1	0.01	0	0	0	0	1	0.01	0	0	0	0	0	0	0	0	0	0	0	0
Flavisolibacter	0	0	0	0	0	0	0	0	0	0	0	0	0	0	1	0.01	0	0	0	0	0	0	0	0	0	0	0	0	0	0	0	0	0	0	0	0	0	0	0	0
Catellicoccus	0	0	0	0	0	0	0	0	0	0	0	0	0	0	0	0	0	0	1	0.01	0	0	0	0	0	0	0	0	0	0	0	0	0	0	0	0	0	0	0	0
Pandoraea	0	0	0	0	0	0	0	0	0	0	0	0	0	0	1	0.01	0	0	0	0	0	0	0	0	0	0	0	0	0	0	0	0	0	0	0	0	0	0	0	0
Pyramidobacter	0	0	1	0.01	0	0	0	0	0	0	0	0	0	0	0	0	3	0.03	0	0	0	0	0	0	0	0	0	0	0	0	0	0	1	0.01	0	0	0	0	0	0
Dongia	0	0	0	0	0	0	0	0	0	0	0	0	0	0	0	0	2	0.02	0	0	2	0.02	0	0	0	0	2	0.02	0	0	0	0	0	0	1	0.01	0	0	0	0
Undibacterium	0	0	0	0	0	0	0	0	0	0	0	0	0	0	7	0.04	0	0	0	0	0	0	0	0	0	0	0	0	0	0	0	0	0	0	0	0	0	0	0	0
Insolitispirillum	0	0	2	0.02	0	0	0	0	0	0	3	0.03	0	0	0	0	0	0	0	0	1	0.01	0	0	0	0	3	0.02	2	0.02	0	0	0	0	0	0	0	0	0	0
Ornithobacterium	0	0	0	0	0	0	2	0.02	0	0	15	0.16	0	0	0	0	3	0.03	0	0	0	0	1	0.01	0	0	1	0.01	15	0.12	5	0.05	0	0	1	0.01	0	0	0	0
Ilumatobacter	0	0	0	0	0	0	0	0	0	0	0	0	0	0	2	0.01	0	0	0	0	0	0	0	0	0	0	0	0	0	0	0	0	0	0	0	0	0	0	0	0
Butyrivibrio	0	0	0	0	0	0	1	0.01	1	0.01	0	0	3	0.03	0	0	3	0.03	4	0.03	5	0.04	3	0.03	1	0.01	0	0	0	0	0	0	2	0.01	1	0.01	0	0	0	0
Cryptanaerobacter	0	0	0	0	1	0.01	0	0	0	0	0	0	0	0	0	0	0	0	0	0	0	0	0	0	0	0	0	0	0	0	0	0	0	0	0	0	0	0	0	0
Sporacetigenium	0	0	0	0	1	0.01	0	0	0	0	0	0	0	0	0	0	0	0	0	0	0	0	0	0	0	0	0	0	0	0	0	0	0	0	0	0	4	0.04	0	0
Garciella	0	0	0	0	0	0	0	0	0	0	0	0	0	0	0	0	0	0	0	0	0	0	0	0	0	0	0	0	0	0	0	0	0	0	1	0.01	0	0	0	0
Lutispora	0	0	0	0	0	0	0	0	1	0.01	1	0.01	1	0.01	1	0.01	1	0.01	0	0	5	0.04	1	0.01	0	0	2	0.02	3	0.02	1	0.01	1	0.01	0	0	0	0	0	0
Phocaeicola	4	0.03	1	0.01	0	0	1	0.01	2	0.02	2	0.02	0	0	0	0	2	0.02	2	0.02	1	0.01	2	0.02	1	0.01	1	0.01	4	0.03	0	0	1	0.01	1	0.01	2	0.02	0	0
Helicobacter	9	0.07	32	0.39	145	1.62	6	0.07	22	0.27	46	0.49	16	0.15	195	1.21	43	0.37	157	1.33	27	0.22	32	0.28	42	0.3	49	0.4	40	0.31	24	0.23	1	0.01	59	0.47	22	0.22	182	1.46
Ohtaekwangia	0	0	0	0	0	0	0	0	0	0	0	0	0	0	2	0.01	0	0	0	0	0	0	0	0	0	0	0	0	0	0	0	0	0	0	0	0	0	0	0	0
Spartobacteria_genera_incertae_sedis	0	0	0	0	0	0	0	0	0	0	0	0	0	0	4	0.02	0	0	0	0	0	0	0	0	0	0	1	0.01	0	0	0	0	4	0.03	0	0	1	0.01	0	0
Iamia	0	0	0	0	0	0	0	0	0	0	0	0	0	0	0	0	0	0	0	0	0	0	0	0	0	0	0	0	0	0	0	0	1	0.01	0	0	0	0	0	0
Gp6	0	0	0	0	0	0	0	0	0	0	0	0	0	0	4	0.02	0	0	1	0.01	0	0	0	0	0	0	0	0	0	0	0	0	0	0	0	0	0	0	0	0
Anaerobiospirillum	0	0	0	0	5	0.06	1	0.01	2	0.02	3	0.03	0	0	10	0.06	2	0.02	2	0.02	7	0.06	1	0.01	7	0.05	0	0	0	0	2	0.02	2	0.01	3	0.02	2	0.02	2	0.02
Treponema	7	0.06	1	0.01	71	0.79	1	0.01	8	0.1	27	0.29	1	0.01	14	0.09	9	0.08	1	0.01	7	0.06	2	0.02	21	0.15	12	0.1	5	0.04	8	0.08	0	0	9	0.07	2	0.02	16	0.13
Gemmata	0	0	0	0	0	0	0	0	0	0	0	0	0	0	0	0	0	0	0	0	0	0	0	0	1	0.01	0	0	0	0	0	0	0	0	0	0	0	0	0	0
Streptococcus	1	0.01	0	0	2	0.02	0	0	2	0.02	2	0.02	0	0	9	0.06	9	0.08	15	0.13	1	0.01	4	0.04	56	0.4	0	0	5	0.04	0	0	13	0.1	89	0.72	6	0.06	10	0.08
Anaeroplasma	0	0	0	0	0	0	0	0	0	0	0	0	0	0	0	0	0	0	0	0	1	0.01	1	0.01	0	0	0	0	0	0	0	0	0	0	0	0	0	0	0	0
Moryella	2	0.02	2	0.02	1	0.01	2	0.02	0	0	1	0.01	0	0	0	0	1	0.01	0	0	6	0.05	3	0.03	1	0.01	2	0.02	0	0	2	0.02	2	0.01	0	0	0	0	1	0.01
Barnesiella	1422	11.74	1092	13.3	844	9.42	1698	20.3	1423	17.21	1344	14.26	2763	25.27	3203	19.92	2145	18.45	1435	12.16	1239	10.19	945	8.41	1744	12.39	1397	11.46	1600	12.58	910	8.69	1396	10.43	842	6.77	1602	16.16	1008	8.09
Catonella	0	0	0	0	0	0	1	0.01	2	0.02	2	0.02	1	0.01	262	1.63	1	0.01	2	0.02	4	0.03	4	0.04	1	0.01	1	0.01	0	0	0	0	0	0	0	0	0	0	0	0
Chryseobacterium	0	0	0	0	0	0	0	0	0	0	0	0	0	0	0	0	0	0	0	0	1	0.01	0	0	0	0	0	0	0	0	0	0	0	0	0	0	0	0	0	0
Gemmatimonas	0	0	0	0	0	0	0	0	0	0	0	0	0	0	4	0.02	0	0	0	0	0	0	0	0	0	0	0	0	0	0	0	0	0	0	0	0	0	0	0	0
Robinsoniella	10	0.08	2	0.02	6	0.07	5	0.06	14	0.17	9	0.1	4	0.04	7	0.04	41	0.35	0	0	85	0.7	37	0.33	16	0.11	109	0.89	32	0.25	48	0.46	20	0.15	15	0.12	14	0.14	8	0.06
Desulfitibacter	0	0	0	0	0	0	0	0	2	0.02	0	0	0	0	0	0	0	0	0	0	0	0	1	0.01	0	0	1	0.01	1	0.01	1	0.01	4	0.03	1	0.01	0	0	0	0
Butyricicoccus	11	0.09	7	0.09	49	0.55	31	0.37	9	0.11	31	0.33	86	0.79	153	0.95	59	0.51	325	2.75	24	0.2	20	0.18	50	0.36	17	0.14	42	0.33	188	1.8	157	1.17	212	1.7	79	0.8	91	0.73
Pasteurella	5	0.04	1	0.01	2	0.02	11	0.13	5	0.06	20	0.21	0	0	12	0.07	4	0.03	7	0.06	2	0.02	1	0.01	1	0.01	1	0.01	0	0	1	0.01	1	0.01	3	0.02	7	0.07	6	0.05
Bulleidia	0	0	0	0	1	0.01	0	0	0	0	0	0	0	0	0	0	0	0	0	0	0	0	2	0.02	0	0	0	0	1	0.01	0	0	3	0.02	2	0.02	1	0.01	0	0
Gordonibacter	1	0.01	3	0.04	1	0.01	2	0.02	4	0.05	3	0.03	3	0.03	7	0.04	2	0.02	3	0.03	6	0.05	15	0.13	15	0.11	1	0.01	8	0.06	4	0.04	5	0.04	7	0.06	4	0.04	1	0.01
Acetitomaculum	0	0	0	0	0	0	0	0	1	0.01	3	0.03	3	0.03	4	0.02	1	0.01	0	0	4	0.03	4	0.04	2	0.01	1	0.01	0	0	0	0	0	0	0	0	2	0.02	0	0
Sutterella	21	0.17	23	0.28	45	0.5	6	0.07	13	0.16	20	0.21	1	0.01	34	0.21	1	0.01	18	0.15	13	0.11	16	0.14	41	0.29	4	0.03	24	0.19	10	0.1	8	0.06	8	0.06	6	0.06	11	0.09
Desulfovermiculus	0	0	0	0	0	0	0	0	1	0.01	0	0	0	0	0	0	1	0.01	0	0	0	0	0	0	0	0	0	0	0	0	0	0	0	0	0	0	0	0	0	0
Suttonella	0	0	0	0	0	0	0	0	0	0	0	0	0	0	0	0	0	0	0	0	0	0	0	0	1	0.01	0	0	0	0	0	0	0	0	0	0	0	0	0	0
Devosia	0	0	0	0	0	0	0	0	0	0	0	0	0	0	0	0	0	0	0	0	1	0.01	0	0	0	0	0	0	0	0	0	0	0	0	0	0	0	0	0	0
Peptoniphilus	0	0	0	0	0	0	0	0	0	0	0	0	0	0	1	0.01	0	0	0	0	0	0	0	0	0	0	0	0	0	0	0	0	0	0	0	0	0	0	0	0
Anaeromyxobacter	0	0	0	0	0	0	0	0	0	0	0	0	0	0	0	0	0	0	0	0	0	0	0	0	0	0	0	0	0	0	0	0	0	0	1	0.01	0	0	0	0
Sharpea	0	0	34	0.41	0	0	7	0.08	8	0.1	1	0.01	9	0.08	9	0.06	56	0.48	90	0.76	23	0.19	74	0.66	26	0.18	11	0.09	21	0.17	17	0.16	79	0.59	55	0.44	23	0.23	49	0.39
Desulfovibrio	64	0.53	30	0.37	103	1.15	56	0.67	85	1.03	51	0.54	87	0.8	178	1.11	54	0.46	163	1.38	58	0.48	95	0.85	224	1.59	44	0.36	24	0.19	26	0.25	177	1.32	35	0.28	4	0.04	85	0.68
Rhodobacter	0	0	0	0	0	0	0	0	0	0	0	0	0	0	0	0	0	0	0	0	0	0	0	0	0	0	0	0	0	0	0	0	0	0	1	0.01	0	0	0	0
Caminicella	0	0	0	0	1	0.01	1	0.01	0	0	0	0	1	0.01	1	0.01	0	0	0	0	0	0	2	0.02	2	0.01	0	0	2	0.02	1	0.01	0	0	0	0	0	0	0	0
Clostridium XI	39	0.32	16	0.19	117	1.31	11	0.13	8	0.1	9	0.1	20	0.18	901	5.6	30	0.26	5	0.04	16	0.13	28	0.25	62	0.44	2	0.02	8	0.06	8	0.08	75	0.56	7	0.06	160	1.61	22	0.18
Subdivision5_genera_incertae_sedis	0	0	0	0	1	0.01	0	0	0	0	3	0.03	0	0	0	0	1	0.01	0	0	0	0	0	0	0	0	20	0.16	1	0.01	1	0.01	0	0	0	0	2	0.02	2	0.02
Gp3	0	0	0	0	0	0	0	0	0	0	0	0	0	0	3	0.02	0	0	0	0	2	0.02	0	0	0	0	0	0	0	0	1	0.01	0	0	2	0.02	0	0	0	0
Clostridium III	0	0	1	0.01	1	0.01	1	0.01	5	0.06	0	0	0	0	2	0.01	3	0.03	2	0.02	13	0.11	2	0.02	25	0.18	26	0.21	10	0.08	2	0.02	3	0.02	1	0.01	4	0.04	0	0
Stenotrophomonas	0	0	0	0	0	0	0	0	0	0	0	0	0	0	1	0.01	0	0	0	0	0	0	0	0	0	0	0	0	0	0	0	0	0	0	0	0	0	0	0	0
Geopsychrobacter	0	0	0	0	0	0	0	0	0	0	0	0	0	0	1	0.01	0	0	0	0	1	0.01	0	0	0	0	0	0	1	0.01	0	0	0	0	0	0	1	0.01	0	0
Lachnospira	0	0	0	0	0	0	0	0	5	0.06	1	0.01	1	0.01	0	0	0	0	0	0	15	0.12	4	0.04	1	0.01	2	0.02	0	0	0	0	1	0.01	0	0	0	0	1	0.01
Sarcina	0	0	0	0	0	0	0	0	1	0.01	0	0	0	0	0	0	0	0	0	0	0	0	0	0	0	0	0	0	0	0	0	0	0	0	0	0	0	0	0	0
Hespellia	0	0	0	0	0	0	0	0	0	0	0	0	0	0	0	0	0	0	0	0	0	0	0	0	0	0	2	0.02	0	0	0	0	0	0	0	0	1	0.01	0	0
Nubsella	1	0.01	0	0	0	0	3	0.04	1	0.01	4	0.04	0	0	0	0	2	0.02	0	0	0	0	0	0	0	0	2	0.02	0	0	0	0	0	0	1	0.01	1	0.01	1	0.01
Acetivibrio	12	0.1	20	0.24	6	0.07	8	0.1	7	0.08	4	0.04	2	0.02	1	0.01	27	0.23	1	0.01	92	0.76	45	0.4	28	0.2	30	0.25	41	0.32	9	0.09	34	0.25	8	0.06	20	0.2	8	0.06
Mogibacterium	0	0	0	0	0	0	0	0	0	0	0	0	0	0	0	0	0	0	2	0.02	0	0	0	0	0	0	0	0	5	0.04	0	0	1	0.01	2	0.02	0	0	0	0
Dorea	14	0.12	13	0.16	51	0.57	8	0.1	2	0.02	17	0.18	16	0.15	49	0.3	16	0.14	45	0.38	18	0.15	20	0.18	15	0.11	13	0.11	9	0.07	21	0.2	26	0.19	11	0.09	16	0.16	51	0.41
Marvinbryantia	10	0.08	2	0.02	10	0.11	27	0.32	5	0.06	10	0.11	8	0.07	83	0.52	63	0.54	4	0.03	22	0.18	29	0.26	24	0.17	1	0.01	3	0.02	17	0.16	2	0.01	0	0	1	0.01	6	0.05
Adlercreutzia	0	0	7	0.09	0	0	0	0	0	0	0	0	1	0.01	0	0	3	0.03	10	0.08	3	0.02	4	0.04	3	0.02	8	0.07	0	0	7	0.07	22	0.16	4	0.03	8	0.08	39	0.31
Vampirovibrio	10	0.08	36	0.44	0	0	5	0.06	2	0.02	2	0.02	1	0.01	16	0.1	5	0.04	3	0.03	8	0.07	6	0.05	5	0.04	25	0.21	9	0.07	4	0.04	2	0.01	6	0.05	37	0.37	18	0.14
Clostridium XVIII	79	0.65	9	0.11	0	0	0	0	5	0.06	2	0.02	0	0	1	0.01	7	0.06	0	0	0	0	5	0.04	4	0.03	0	0	0	0	1	0.01	1	0.01	3	0.02	7	0.07	1	0.01
Rhodopirellula	0	0	0	0	0	0	0	0	2	0.02	1	0.01	0	0	0	0	0	0	0	0	0	0	0	0	1	0.01	2	0.02	1	0.01	1	0.01	1	0.01	0	0	0	0	0	0
Proteus	95	0.78	0	0	25	0.28	4	0.05	92	1.11	14	0.15	3	0.03	0	0	24	0.21	3	0.03	0	0	0	0	0	0	0	0	0	0	0	0	0	0	0	0	3	0.03	0	0
Rikenella	131	1.08	21	0.26	17	0.19	142	1.7	134	1.62	425	4.51	1	0.01	13	0.08	222	1.91	1	0.01	30	0.25	39	0.35	17	0.12	189	1.55	89	0.7	57	0.54	13	0.1	8	0.06	16	0.16	34	0.27
Gp5	0	0	0	0	0	0	0	0	0	0	0	0	0	0	0	0	0	0	0	0	0	0	0	0	0	0	0	0	0	0	0	0	0	0	1	0.01	0	0	0	0
Clostridium IV	397	3.28	228	2.78	198	2.21	245	2.93	346	4.19	298	3.16	318	2.91	406	2.52	579	4.98	171	1.45	1085	8.92	786	6.99	816	5.8	400	3.28	304	2.39	413	3.94	1322	9.88	302	2.43	596	6.01	219	1.76
Lachnospiracea_incertae_sedis	132	1.09	175	2.13	116	1.29	134	1.6	126	1.52	128	1.36	142	1.3	233	1.45	85	0.73	284	2.41	341	2.8	258	2.29	250	1.78	177	1.45	258	2.03	357	3.41	244	1.82	109	0.88	77	0.78	81	0.65
Acetoanaerobium	0	0	0	0	1	0.01	0	0	0	0	1	0.01	0	0	1	0.01	0	0	0	0	0	0	0	0	0	0	0	0	2	0.02	0	0	0	0	0	0	0	0	0	0
Bosea	0	0	0	0	0	0	0	0	0	0	0	0	0	0	0	0	0	0	0	0	0	0	0	0	0	0	0	0	0	0	1	0.01	0	0	0	0	0	0	0	0
Dethiobacter	0	0	0	0	0	0	0	0	0	0	0	0	0	0	0	0	0	0	0	0	0	0	0	0	0	0	0	0	0	0	0	0	0	0	0	0	2	0.02	0	0
Thermovirga	0	0	1	0.01	0	0	0	0	0	0	0	0	0	0	1	0.01	0	0	0	0	0	0	0	0	0	0	0	0	0	0	0	0	0	0	0	0	0	0	0	0
Galbibacter	0	0	0	0	0	0	0	0	0	0	1	0.01	0	0	0	0	0	0	0	0	0	0	0	0	0	0	0	0	0	0	0	0	0	0	0	0	0	0	0	0
Rothia	0	0	2	0.02	0	0	0	0	0	0	0	0	0	0	0	0	0	0	5	0.04	1	0.01	0	0	0	0	0	0	3	0.02	0	0	0	0	1	0.01	0	0	3	0.02
Brachyspira	0	0	0	0	0	0	0	0	0	0	1	0.01	1	0.01	0	0	0	0	0	0	0	0	0	0	0	0	0	0	0	0	0	0	0	0	0	0	0	0	1	0.01
Kurthia	0	0	0	0	0	0	0	0	0	0	0	0	0	0	0	0	0	0	0	0	0	0	0	0	0	0	0	0	0	0	0	0	1	0.01	0	0	0	0	0	0
Allobaculum	19	0.16	49	0.6	79	0.88	306	3.66	28	0.34	124	1.32	1734	15.86	292	1.82	21	0.18	17	0.14	7	0.06	14	0.12	217	1.54	101	0.83	51	0.4	102	0.97	173	1.29	10	0.08	80	0.81	42	0.34
Aciditerrimonas	0	0	0	0	0	0	0	0	0	0	0	0	0	0	0	0	0	0	0	0	0	0	1	0.01	0	0	0	0	0	0	0	0	0	0	0	0	0	0	0	0
Alkalibaculum	0	0	0	0	0	0	0	0	0	0	0	0	0	0	0	0	0	0	0	0	0	0	1	0.01	0	0	0	0	1	0.01	0	0	0	0	0	0	0	0	0	0
Novosphingobium	0	0	0	0	0	0	0	0	0	0	0	0	0	0	0	0	0	0	0	0	0	0	0	0	0	0	0	0	0	0	0	0	0	0	0	0	0	0	1	0.01
Corynebacterium	1	0.01	0	0	0	0	0	0	5	0.06	2	0.02	0	0	1	0.01	0	0	1	0.01	3	0.02	0	0	1	0.01	1	0.01	2	0.02	0	0	0	0	0	0	5	0.05	0	0
Myroides	0	0	0	0	0	0	1	0.01	0	0	0	0	24	0.22	5	0.03	1	0.01	0	0	0	0	0	0	0	0	0	0	0	0	0	0	0	0	0	0	0	0	0	0
Subdivision3_genera_incertae_sedis	0	0	0	0	0	0	0	0	0	0	0	0	0	0	0	0	0	0	0	0	0	0	1	0.01	0	0	0	0	0	0	0	0	0	0	0	0	0	0	0	0
Simplicispira	0	0	0	0	0	0	0	0	0	0	0	0	0	0	24	0.15	0	0	0	0	13	0.11	2	0.02	0	0	0	0	0	0	0	0	0	0	0	0	0	0	0	0
Acidaminobacter	0	0	0	0	0	0	0	0	0	0	0	0	0	0	0	0	0	0	0	0	0	0	1	0.01	0	0	0	0	1	0.01	0	0	0	0	0	0	0	0	0	0
Vagococcus	0	0	0	0	1	0.01	0	0	0	0	0	0	0	0	0	0	0	0	0	0	0	0	0	0	0	0	0	0	0	0	0	0	0	0	0	0	0	0	0	0
Erysipelotrichaceae_incertae_sedis	2	0.02	1	0.01	0	0	0	0	4	0.05	0	0	0	0	2	0.01	1	0.01	3	0.03	2	0.02	8	0.07	4	0.03	30	0.25	6	0.05	0	0	5	0.04	4	0.03	1	0.01	0	0
Clostridium sensu stricto	5	0.04	2	0.02	7	0.08	0	0	23	0.28	0	0	1	0.01	3	0.02	0	0	1	0.01	1	0.01	6	0.05	2	0.01	0	0	0	0	2	0.02	0	0	0	0	1	0.01	0	0
Desmospora	0	0	0	0	0	0	0	0	0	0	0	0	0	0	0	0	0	0	0	0	0	0	0	0	0	0	0	0	1	0.01	0	0	0	0	0	0	0	0	0	0
Weeksella	0	0	0	0	0	0	0	0	0	0	0	0	2	0.02	0	0	0	0	0	0	0	0	0	0	0	0	0	0	0	0	0	0	0	0	0	0	0	0	0	0
Proteiniphilum	0	0	0	0	0	0	0	0	0	0	0	0	0	0	0	0	2	0.02	0	0	0	0	0	0	0	0	0	0	0	0	0	0	0	0	0	0	0	0	0	0
Planococcaceae_incertae_sedis	0	0	1	0.01	0	0	0	0	0	0	0	0	0	0	0	0	0	0	0	0	0	0	0	0	0	0	0	0	0	0	0	0	0	0	0	0	0	0	0	0
Elusimicrobium	0	0	0	0	1	0.01	0	0	6	0.07	4	0.04	0	0	0	0	5	0.04	0	0	0	0	0	0	0	0	4	0.03	6	0.05	0	0	0	0	0	0	0	0	0	0
Guggenheimella	0	0	0	0	0	0	1	0.01	1	0.01	0	0	0	0	1	0.01	0	0	0	0	1	0.01	1	0.01	1	0.01	4	0.03	1	0.01	0	0	2	0.01	1	0.01	0	0	0	0
Asteroleplasma	0	0	10	0.12	1	0.01	3	0.04	1	0.01	1	0.01	0	0	2	0.01	3	0.03	0	0	0	0	1	0.01	0	0	5	0.04	4	0.03	1	0.01	2	0.01	2	0.02	0	0	1	0.01
Bellilinea	0	0	0	0	0	0	0	0	0	0	0	0	1	0.01	1	0.01	0	0	0	0	0	0	0	0	1	0.01	0	0	0	0	0	0	0	0	0	0	0	0	0	0
Bacillus	0	0	0	0	0	0	0	0	0	0	0	0	0	0	2	0.01	0	0	0	0	0	0	0	0	1	0.01	0	0	0	0	0	0	0	0	0	0	0	0	0	0
Streptophyta	0	0	0	0	0	0	0	0	0	0	0	0	0	0	1	0.01	0	0	0	0	0	0	0	0	0	0	0	0	0	0	0	0	0	0	0	0	0	0	0	0
Longilinea	0	0	0	0	0	0	0	0	0	0	0	0	0	0	1	0.01	0	0	1	0.01	0	0	0	0	1	0.01	0	0	1	0.01	0	0	0	0	0	0	0	0	0	0
Beijerinckia	0	0	0	0	0	0	0	0	0	0	0	0	0	0	0	0	0	0	0	0	1	0.01	0	0	0	0	0	0	0	0	0	0	0	0	0	0	0	0	0	0
Atopobacter	0	0	0	0	0	0	0	0	0	0	0	0	0	0	0	0	0	0	1	0.01	0	0	0	0	0	0	0	0	0	0	0	0	0	0	0	0	0	0	0	0
Bradyrhizobium	0	0	0	0	0	0	0	0	0	0	0	0	0	0	3	0.02	0	0	0	0	0	0	0	0	0	0	0	0	0	0	1	0.01	0	0	0	0	0	0	0	0
Xylanibacter	6	0.05	3	0.04	3	0.03	4	0.05	2	0.02	5	0.05	0	0	0	0	4	0.03	0	0	1	0.01	0	0	0	0	0	0	1	0.01	0	0	1	0.01	0	0	1	0.01	0	0
Peptococcus	34	0.28	18	0.22	1	0.01	5	0.06	23	0.28	6	0.06	12	0.11	11	0.07	17	0.15	1	0.01	7	0.06	5	0.04	5	0.04	10	0.08	11	0.09	12	0.11	17	0.13	0	0	4	0.04	11	0.09
Gibbsiella	0	0	0	0	0	0	1	0.01	0	0	0	0	0	0	0	0	0	0	1	0.01	0	0	0	0	0	0	0	0	0	0	0	0	0	0	0	0	0	0	0	0
Eubacterium	59	0.49	85	1.04	46	0.51	41	0.49	53	0.64	40	0.42	14	0.13	23	0.14	60	0.52	103	0.87	147	1.21	60	0.53	156	1.11	76	0.62	88	0.69	53	0.51	349	2.61	65	0.52	110	1.11	106	0.85
Isosphaera	0	0	0	0	0	0	0	0	0	0	0	0	0	0	1	0.01	0	0	0	0	0	0	0	0	0	0	0	0	0	0	0	0	0	0	0	0	0	0	0	0
Meniscus	12	0.1	9	0.11	16	0.18	5	0.06	11	0.13	88	0.93	1	0.01	8	0.05	55	0.47	4	0.03	12	0.1	18	0.16	6	0.04	72	0.59	111	0.87	21	0.2	21	0.16	13	0.1	17	0.17	25	0.2
Ignavibacterium	0	0	0	0	0	0	0	0	0	0	0	0	0	0	6	0.04	0	0	0	0	1	0.01	0	0	0	0	0	0	0	0	0	0	0	0	0	0	0	0	0	0
Syntrophococcus	0	0	1	0.01	0	0	5	0.06	5	0.06	2	0.02	16	0.15	4	0.02	11	0.09	1	0.01	13	0.11	3	0.03	3	0.02	0	0	0	0	8	0.08	1	0.01	0	0	5	0.05	2	0.02
Oxalophagus	0	0	0	0	0	0	0	0	0	0	0	0	0	0	0	0	0	0	0	0	0	0	0	0	0	0	1	0.01	0	0	0	0	0	0	0	0	0	0	0	0
Asaccharobacter	0	0	1	0.01	1	0.01	0	0	0	0	0	0	5	0.05	1	0.01	0	0	2	0.02	1	0.01	1	0.01	0	0	0	0	1	0.01	0	0	0	0	1	0.01	0	0	0	0
Methylobacterium	0	0	0	0	0	0	0	0	0	0	0	0	0	0	2	0.01	0	0	0	0	0	0	0	0	0	0	0	0	0	0	0	0	0	0	0	0	0	0	0	0
Hydrogenoanaerobacterium	10	0.08	5	0.06	5	0.06	9	0.11	6	0.07	9	0.1	3	0.03	6	0.04	6	0.05	9	0.08	3	0.02	10	0.09	14	0.1	5	0.04	5	0.04	4	0.04	37	0.28	10	0.08	4	0.04	6	0.05
Bifidobacterium	0	0	0	0	3	0.03	1	0.01	0	0	3	0.03	8	0.07	11	0.07	1	0.01	0	0	0	0	0	0	0	0	1	0.01	0	0	3	0.03	3	0.02	0	0	4	0.04	0	0
Sphingosinicella	0	0	0	0	0	0	0	0	0	0	0	0	0	0	0	0	0	0	0	0	0	0	0	0	0	0	0	0	0	0	0	0	1	0.01	0	0	0	0	0	0
Porphyrobacter	0	0	0	0	0	0	0	0	0	0	0	0	0	0	0	0	0	0	0	0	0	0	0	0	1	0.01	0	0	0	0	0	0	0	0	0	0	0	0	0	0
Tissierella	0	0	0	0	0	0	0	0	0	0	0	0	0	0	3	0.02	0	0	0	0	1	0.01	0	0	0	0	0	0	0	0	0	0	1	0.01	0	0	0	0	0	0
Finegoldia	0	0	0	0	0	0	0	0	0	0	0	0	0	0	1	0.01	0	0	0	0	0	0	0	0	0	0	0	0	0	0	0	0	0	0	0	0	0	0	0	0
Porphyromonas	2	0.02	4	0.05	0	0	2	0.02	0	0	0	0	1	0.01	4	0.02	0	0	0	0	2	0.02	0	0	0	0	2	0.02	1	0.01	0	0	0	0	0	0	3	0.03	0	0
Armatimonadetes_gp5	0	0	0	0	0	0	0	0	0	0	0	0	0	0	2	0.01	1	0.01	0	0	0	0	1	0.01	0	0	0	0	0	0	0	0	0	0	0	0	0	0	0	0
Nocardioides	0	0	0	0	0	0	0	0	0	0	0	0	0	0	0	0	0	0	0	0	0	0	0	0	1	0.01	0	0	0	0	0	0	0	0	0	0	0	0	0	0
Desulfomonile	0	0	0	0	0	0	0	0	0	0	0	0	0	0	1	0.01	0	0	0	0	0	0	0	0	0	0	0	0	0	0	0	0	0	0	0	0	0	0	0	0
Pseudoflavonifractor	291	2.4	103	1.25	125	1.4	87	1.04	69	0.83	112	1.19	182	1.66	253	1.57	148	1.27	77	0.65	319	2.62	299	2.66	272	1.93	147	1.21	161	1.27	222	2.12	191	1.43	56	0.45	80	0.81	111	0.89
Sneathia	0	0	0	0	0	0	0	0	0	0	0	0	0	0	3	0.02	0	0	0	0	0	0	0	0	0	0	0	0	0	0	0	0	0	0	0	0	0	0	0	0
Flavobacterium	0	0	0	0	0	0	0	0	0	0	0	0	0	0	7	0.04	0	0	0	0	2	0.02	1	0.01	0	0	0	0	0	0	0	0	0	0	0	0	0	0	0	0
Oceanibaculum	0	0	0	0	0	0	0	0	0	0	0	0	0	0	2	0.01	0	0	0	0	0	0	0	0	0	0	0	0	0	0	0	0	0	0	0	0	0	0	0	0
Psychrobacter	0	0	0	0	0	0	0	0	1	0.01	0	0	14	0.13	0	0	0	0	0	0	0	0	0	0	0	0	0	0	0	0	0	0	0	0	0	0	0	0	0	0
Cosenzaea	1	0.01	0	0	0	0	0	0	1	0.01	0	0	0	0	0	0	0	0	0	0	0	0	0	0	0	0	0	0	0	0	0	0	0	0	0	0	0	0	0	0
Anaerosporobacter	0	0	2	0.02	2	0.02	1	0.01	2	0.02	5	0.05	2	0.02	10	0.06	0	0	2	0.02	12	0.1	3	0.03	0	0	6	0.05	4	0.03	4	0.04	0	0	2	0.02	3	0.03	1	0.01
Fusobacterium	8	0.07	1	0.01	0	0	6	0.07	5	0.06	2	0.02	0	0	1	0.01	1	0.01	23	0.19	0	0	0	0	0	0	0	0	0	0	0	0	0	0	0	0	0	0	0	0
Fibrobacter	0	0	0	0	1	0.01	0	0	1	0.01	1	0.01	0	0	0	0	1	0.01	0	0	0	0	3	0.03	0	0	9	0.07	0	0	1	0.01	0	0	0	0	1	0.01	3	0.02
Allisonella	9	0.07	14	0.17	22	0.25	14	0.17	7	0.08	11	0.12	12	0.11	142	0.88	3	0.03	65	0.55	16	0.13	47	0.42	155	1.1	27	0.22	31	0.24	15	0.14	146	1.09	78	0.63	103	1.04	32	0.26
Saccharofermentans	15	0.12	2	0.02	7	0.08	2	0.02	11	0.13	5	0.05	2	0.02	4	0.02	14	0.12	5	0.04	2	0.02	8	0.07	13	0.09	56	0.46	62	0.49	18	0.17	25	0.19	18	0.14	5	0.05	12	0.1
Bacteroides	784	6.47	159	1.94	689	7.69	222	2.65	216	2.61	154	1.63	44	0.4	328	2.04	153	1.32	233	1.97	71	0.58	34	0.3	173	1.23	138	1.13	401	3.15	62	0.59	31	0.23	293	2.36	103	1.04	95	0.76
Chlamydia	5	0.04	43	0.52	8	0.09	9	0.11	24	0.29	26	0.28	12	0.11	102	0.63	14	0.12	18	0.15	461	3.79	579	5.15	21	0.15	15	0.12	2	0.02	94	0.9	14	0.1	0	0	3	0.03	4	0.03
Bavariicoccus	0	0	0	0	0	0	0	0	0	0	0	0	0	0	0	0	0	0	0	0	0	0	0	0	0	0	0	0	0	0	0	0	0	0	0	0	1	0.01	0	0
Fusibacter	0	0	0	0	0	0	0	0	0	0	0	0	0	0	1	0.01	0	0	0	0	1	0.01	0	0	0	0	0	0	0	0	0	0	0	0	0	0	0	0	0	0
Sporobacter	105	0.87	140	1.71	26	0.29	27	0.32	69	0.83	38	0.4	26	0.24	32	0.2	100	0.86	24	0.2	100	0.82	166	1.48	91	0.65	245	2.01	220	1.73	95	0.91	611	4.57	101	0.81	91	0.92	41	0.33
Hydrotalea	0	0	0	0	1	0.01	0	0	0	0	0	0	0	0	0	0	0	0	0	0	0	0	0	0	0	0	0	0	0	0	0	0	0	0	0	0	0	0	0	0
Lactococcus	0	0	0	0	0	0	0	0	0	0	0	0	0	0	0	0	0	0	0	0	0	0	0	0	0	0	0	0	1	0.01	0	0	0	0	0	0	0	0	0	0
Acetanaerobacterium	11	0.09	26	0.32	35	0.39	13	0.16	18	0.22	28	0.3	25	0.23	47	0.29	42	0.36	29	0.25	80	0.66	114	1.01	44	0.31	59	0.48	88	0.69	61	0.58	181	1.35	49	0.39	52	0.52	32	0.26
Anaerovorax	6	0.05	6	0.07	10	0.11	6	0.07	8	0.1	12	0.13	15	0.14	10	0.06	20	0.17	22	0.19	17	0.14	13	0.12	16	0.11	24	0.2	37	0.29	22	0.21	38	0.28	26	0.21	6	0.06	3	0.02
Thioprofundum	0	0	0	0	0	0	0	0	0	0	0	0	0	0	1	0.01	0	0	0	0	0	0	0	0	0	0	0	0	0	0	0	0	0	0	0	0	0	0	0	0
Methanobrevibacter	0	0	0	0	1	0.01	2	0.02	0	0	2	0.02	1	0.01	0	0	30	0.26	0	0	0	0	0	0	0	0	8	0.07	0	0	6	0.06	3	0.02	0	0	6	0.06	3	0.02
Limnobacter	0	0	0	0	0	0	0	0	0	0	0	0	0	0	1	0.01	0	0	0	0	0	0	0	0	0	0	0	0	0	0	0	0	0	0	0	0	0	0	0	0
Catellibacterium	0	0	0	0	0	0	0	0	0	0	0	0	0	0	1	0.01	0	0	0	0	0	0	0	0	0	0	0	0	0	0	0	0	0	0	0	0	0	0	0	0
Globicatella	0	0	0	0	0	0	0	0	1	0.01	0	0	0	0	0	0	0	0	3	0.03	0	0	0	0	0	0	0	0	0	0	0	0	0	0	0	0	1	0.01	0	0
Ktedonobacter	0	0	0	0	0	0	0	0	0	0	0	0	0	0	1	0.01	0	0	0	0	0	0	0	0	0	0	0	0	0	0	0	0	0	0	0	0	0	0	0	0
Parvimonas	0	0	0	0	0	0	0	0	0	0	0	0	0	0	0	0	0	0	0	0	1	0.01	0	0	0	0	0	0	0	0	0	0	1	0.01	0	0	0	0	0	0
Subdoligranulum	0	0	0	0	1	0.01	0	0	1	0.01	1	0.01	0	0	1	0.01	2	0.02	25	0.21	0	0	0	0	2	0.01	0	0	0	0	0	0	3	0.02	1	0.01	0	0	8	0.06
Granulicatella	0	0	0	0	0	0	0	0	0	0	0	0	0	0	1	0.01	0	0	0	0	0	0	0	0	0	0	0	0	0	0	0	0	0	0	0	0	0	0	0	0
Acidaminococcus	0	0	1	0.01	0	0	0	0	0	0	0	0	0	0	0	0	0	0	0	0	0	0	0	0	0	0	0	0	0	0	0	0	0	0	0	0	0	0	0	0
Thiothrix	0	0	0	0	0	0	0	0	0	0	0	0	0	0	1	0.01	0	0	0	0	0	0	0	0	0	0	0	0	0	0	0	0	1	0.01	0	0	0	0	0	0
Nitritalea	2	0.02	0	0	0	0	0	0	0	0	0	0	0	0	0	0	0	0	0	0	0	0	0	0	0	0	0	0	0	0	0	0	0	0	0	0	0	0	0	0
Aerococcus	0	0	0	0	1	0.01	0	0	1	0.01	1	0.01	0	0	0	0	0	0	0	0	0	0	0	0	0	0	0	0	0	0	1	0.01	0	0	0	0	0	0	0	0
Propionibacterium	0	0	0	0	0	0	0	0	0	0	0	0	0	0	1	0.01	0	0	0	0	0	0	0	0	0	0	0	0	0	0	0	0	0	0	0	0	0	0	0	0
Syntrophus	0	0	0	0	0	0	0	0	0	0	0	0	0	0	1	0.01	0	0	0	0	0	0	0	0	0	0	0	0	0	0	0	0	0	0	0	0	0	0	0	0
Parasutterella	14	0.12	28	0.34	125	1.4	418	5	50	0.6	169	1.79	976	8.93	767	4.77	22	0.19	17	0.14	12	0.1	17	0.15	215	1.53	19	0.16	39	0.31	35	0.33	72	0.54	35	0.28	16	0.16	26	0.21
Gracilibacter	0	0	0	0	0	0	0	0	0	0	0	0	0	0	0	0	1	0.01	0	0	1	0.01	1	0.01	0	0	0	0	0	0	0	0	2	0.01	0	0	0	0	0	0
Mycoplasma	0	0	0	0	0	0	0	0	1	0.01	1	0.01	0	0	0	0	0	0	0	0	0	0	0	0	0	0	0	0	0	0	0	0	0	0	0	0	0	0	0	0
Paucibacter	0	0	0	0	0	0	0	0	0	0	0	0	0	0	0	0	0	0	0	0	0	0	0	0	0	0	1	0.01	0	0	0	0	0	0	0	0	0	0	0	0
Phaselicystis	0	0	0	0	0	0	0	0	0	0	0	0	0	0	0	0	0	0	0	0	1	0.01	0	0	0	0	0	0	0	0	0	0	0	0	0	0	0	0	1	0.01
Siphonobacter	0	0	0	0	0	0	0	0	0	0	0	0	0	0	0	0	0	0	0	0	0	0	0	0	0	0	0	0	1	0.01	0	0	0	0	0	0	0	0	0	0
Spirochaeta	0	0	1	0.01	1	0.01	1	0.01	0	0	5	0.05	0	0	0	0	0	0	0	0	0	0	0	0	0	0	1	0.01	1	0.01	0	0	0	0	0	0	0	0	0	0
Paludibacter	3	0.02	1	0.01	1	0.01	0	0	0	0	2	0.02	1	0.01	0	0	0	0	2	0.02	5	0.04	1	0.01	0	0	2	0.02	4	0.03	0	0	0	0	1	0.01	0	0	2	0.02
Arthrobacter	0	0	0	0	0	0	0	0	0	0	0	0	0	0	3	0.02	0	0	0	0	0	0	0	0	0	0	0	0	0	0	0	0	0	0	0	0	0	0	0	0
TM7_genera_incertae_sedis	54	0.45	32	0.39	26	0.29	22	0.26	27	0.33	13	0.14	31	0.28	56	0.35	120	1.03	3	0.03	214	1.76	125	1.11	201	1.43	134	1.1	100	0.79	54	0.52	302	2.26	122	0.98	32	0.32	15	0.12
Oxobacter	0	0	0	0	1	0.01	0	0	0	0	0	0	0	0	0	0	0	0	0	0	0	0	1	0.01	0	0	0	0	0	0	0	0	1	0.01	0	0	0	0	0	0
Acinetobacter	1	0.01	2	0.02	0	0	0	0	3	0.04	0	0	4	0.04	3	0.02	2	0.02	1	0.01	2	0.02	3	0.03	1	0.01	0	0	1	0.01	0	0	0	0	2	0.02	4	0.04	0	0
Cellulosilyticum	0	0	0	0	0	0	4	0.05	10	0.12	9	0.1	2	0.02	16	0.1	0	0	0	0	2	0.02	5	0.04	0	0	26	0.21	89	0.7	13	0.12	5	0.04	2	0.02	0	0	0	0
Rhizomicrobium	0	0	0	0	0	0	0	0	0	0	0	0	0	0	1	0.01	0	0	0	0	0	0	0	0	0	0	0	0	0	0	0	0	0	0	0	0	0	0	0	0
Oscillibacter	198	1.63	36	0.44	149	1.66	142	1.7	86	1.04	301	3.19	131	1.2	181	1.13	118	1.01	65	0.55	198	1.63	136	1.21	167	1.19	105	0.86	91	0.72	156	1.49	168	1.26	201	1.62	37	0.37	135	1.08
Lachnobacterium	0	0	0	0	0	0	1	0.01	1	0.01	0	0	0	0	0	0	0	0	0	0	1	0.01	0	0	0	0	0	0	0	0	1	0.01	2	0.01	0	0	2	0.02	0	0
Orientia	0	0	0	0	0	0	0	0	0	0	0	0	0	0	1	0.01	0	0	0	0	0	0	0	0	1	0.01	1	0.01	0	0	0	0	0	0	0	0	0	0	0	0
Johnsonella	3	0.02	0	0	2	0.02	4	0.05	1	0.01	5	0.05	1	0.01	34	0.21	5	0.04	0	0	13	0.11	18	0.16	0	0	0	0	5	0.04	10	0.1	0	0	0	0	0	0	0	0
Lactobacillus	44	0.36	155	1.89	206	2.3	51	0.61	117	1.42	132	1.4	1368	12.51	491	3.05	371	3.19	1872	15.87	931	7.66	1037	9.22	3353	23.82	67	0.55	19	0.15	2714	25.92	391	2.92	1232	9.9	1255	12.66	356	2.86
Olsenella	0	0	1	0.01	0	0	0	0	0	0	1	0.01	2	0.02	1	0.01	0	0	0	0	0	0	1	0.01	1	0.01	1	0.01	0	0	0	0	3	0.02	0	0	0	0	0	0
Jonquetella	0	0	0	0	0	0	1	0.01	0	0	0	0	0	0	0	0	1	0.01	0	0	0	0	0	0	0	0	0	0	2	0.02	0	0	1	0.01	1	0.01	0	0	0	0
Flavonifractor	255	2.1	82	1	129	1.44	133	1.59	150	1.81	236	2.5	406	3.71	297	1.85	155	1.33	127	1.08	385	3.17	379	3.37	331	2.35	281	2.3	132	1.04	364	3.48	237	1.77	115	0.92	77	0.78	125	1
Rhodoplanes	0	0	0	0	0	0	0	0	0	0	0	0	0	0	0	0	0	0	0	0	0	0	0	0	0	0	0	0	0	0	0	0	0	0	0	0	1	0.01	0	0
Methyloversatilis	0	0	0	0	0	0	0	0	0	0	0	0	0	0	1	0.01	0	0	0	0	0	0	0	0	0	0	0	0	0	0	0	0	0	0	0	0	0	0	0	0
Ralstonia	0	0	0	0	0	0	0	0	0	0	0	0	0	0	0	0	0	0	0	0	0	0	0	0	0	0	0	0	1	0.01	0	0	0	0	0	0	0	0	0	0
Clostridium XlVa	74	0.61	195	2.38	212	2.37	248	2.96	169	2.04	223	2.37	563	5.15	393	2.44	575	4.94	153	1.3	1221	10.04	1137	10.11	877	6.23	120	0.98	72	0.57	579	5.53	351	2.62	130	1.04	105	1.06	120	0.96
Psychrosinus	0	0	0	0	0	0	0	0	0	0	0	0	0	0	1	0.01	0	0	0	0	0	0	0	0	0	0	0	0	0	0	0	0	0	0	0	0	0	0	0	0
Paraeggerthella	1	0.01	1	0.01	0	0	3	0.04	0	0	2	0.02	2	0.02	1	0.01	1	0.01	2	0.02	2	0.02	3	0.03	3	0.02	1	0.01	4	0.03	1	0.01	4	0.03	1	0.01	0	0	2	0.02
Anaerotruncus	33	0.27	35	0.43	24	0.27	29	0.35	36	0.44	54	0.57	34	0.31	29	0.18	58	0.5	75	0.64	37	0.3	90	0.8	17	0.12	44	0.36	31	0.24	36	0.34	73	0.55	55	0.44	104	1.05	33	0.26
Jeotgalicoccus	0	0	1	0.01	0	0	1	0.01	0	0	0	0	1	0.01	0	0	0	0	0	0	0	0	0	0	0	0	0	0	0	0	0	0	0	0	0	0	0	0	0	0
Gp7	0	0	0	0	0	0	0	0	0	0	0	0	0	0	1	0.01	0	0	0	0	0	0	0	0	0	0	0	0	0	0	0	0	0	0	0	0	0	0	0	0
Enterorhabdus	0	0	1	0.01	0	0	0	0	0	0	0	0	0	0	4	0.02	0	0	0	0	0	0	0	0	5	0.04	0	0	1	0.01	1	0.01	1	0.01	0	0	0	0	0	0
Ruminococcus	58	0.48	62	0.76	30	0.33	12	0.14	57	0.69	29	0.31	17	0.16	21	0.13	69	0.59	4	0.03	109	0.9	56	0.5	30	0.21	129	1.06	104	0.82	145	1.38	119	0.89	71	0.57	213	2.15	31	0.25
Serpens	0	0	0	0	0	0	0	0	0	0	0	0	0	0	0	0	1	0.01	0	0	0	0	0	0	0	0	0	0	0	0	0	0	0	0	0	0	0	0	0	0
Anaerofustis	0	0	1	0.01	0	0	0	0	0	0	0	0	0	0	0	0	0	0	0	0	0	0	0	0	0	0	0	0	0	0	0	0	0	0	0	0	0	0	0	0
Exiguobacterium	0	0	0	0	0	0	0	0	0	0	0	0	0	0	1	0.01	0	0	0	0	1	0.01	0	0	0	0	0	0	0	0	0	0	0	0	0	0	0	0	0	0
Gemmiger	23	0.19	8	0.1	19	0.21	14	0.17	21	0.25	18	0.19	69	0.63	14	0.09	23	0.2	36	0.31	55	0.45	39	0.35	40	0.28	24	0.2	34	0.27	36	0.34	53	0.4	61	0.49	1	0.01	27	0.22
Coprobacillus	4	0.03	14	0.17	2	0.02	1	0.01	16	0.19	2	0.02	0	0	0	0	0	0	2	0.02	3	0.02	0	0	2	0.01	2	0.02	15	0.12	1	0.01	3	0.02	12	0.1	0	0	1	0.01
Alkaliflexus	3	0.02	0	0	0	0	0	0	3	0.04	7	0.07	0	0	1	0.01	5	0.04	0	0	1	0.01	1	0.01	0	0	3	0.02	0	0	1	0.01	2	0.01	0	0	0	0	1	0.01
Veillonella	11	0.09	1	0.01	7	0.08	4	0.05	49	0.59	7	0.07	2	0.02	11	0.07	14	0.12	96	0.81	14	0.12	39	0.35	6	0.04	0	0	1	0.01	1	0.01	2	0.01	1	0.01	6	0.06	2	0.02
Collinsella	2	0.02	117	1.43	50	0.56	1	0.01	3	0.04	0	0	2	0.02	0	0	0	0	2	0.02	3	0.02	8	0.07	0	0	1	0.01	0	0	2	0.02	16	0.12	3	0.02	16	0.16	8	0.06
Nosocomiicoccus	2	0.02	1	0.01	0	0	0	0	0	0	3	0.03	0	0	0	0	0	0	0	0	0	0	0	0	0	0	0	0	1	0.01	0	0	0	0	1	0.01	0	0	0	0
Lactovum	0	0	0	0	0	0	0	0	0	0	0	0	0	0	0	0	0	0	0	0	0	0	0	0	0	0	0	0	0	0	0	0	0	0	0	0	0	0	1	0.01
Campylobacter	2	0.02	0	0	1	0.01	0	0	0	0	5	0.05	0	0	6	0.04	0	0	0	0	1	0.01	4	0.04	0	0	2	0.02	0	0	0	0	0	0	0	0	0	0	1	0.01
Massilia	0	0	0	0	0	0	0	0	0	0	0	0	0	0	0	0	0	0	0	0	0	0	0	0	0	0	0	0	1	0.01	0	0	0	0	0	0	0	0	0	0
Anaerovibrio	10	0.08	131	1.6	419	4.68	158	1.89	61	0.74	24	0.25	18	0.16	1353	8.41	31	0.27	51	0.43	59	0.49	120	1.07	118	0.84	27	0.22	11	0.09	8	0.08	29	0.22	105	0.84	391	3.94	1188	9.53
Alistipes	33	0.27	3	0.04	5	0.06	12	0.14	3	0.04	28	0.3	0	0	8	0.05	5	0.04	5	0.04	8	0.07	7	0.06	2	0.01	5	0.04	13	0.1	8	0.08	3	0.02	8	0.06	8	0.08	6	0.05
Anaerorhabdus	4	0.03	3	0.04	3	0.03	3	0.04	8	0.1	0	0	5	0.05	1	0.01	5	0.04	0	0	9	0.07	6	0.05	3	0.02	5	0.04	21	0.17	10	0.1	10	0.07	5	0.04	2	0.02	4	0.03
Paralactobacillus	0	0	0	0	0	0	0	0	0	0	0	0	1	0.01	0	0	3	0.03	3	0.03	2	0.02	2	0.02	4	0.03	0	0	0	0	7	0.07	0	0	0	0	2	0.02	0	0
Oligella	0	0	0	0	0	0	1	0.01	0	0	0	0	18	0.16	0	0	1	0.01	0	0	0	0	0	0	0	0	0	0	0	0	0	0	1	0.01	0	0	0	0	0	0
Schwartzia	119	0.98	142	1.73	296	3.3	109	1.3	133	1.61	136	1.44	102	0.93	921	5.73	467	4.02	809	6.86	546	4.49	396	3.52	150	1.07	96	0.79	70	0.55	141	1.35	201	1.5	54	0.43	180	1.82	456	3.66
Tannerella	260	2.15	171	2.08	227	2.53	238	2.84	322	3.9	281	2.98	532	4.87	204	1.27	352	3.03	186	1.58	595	4.89	672	5.98	411	2.92	430	3.53	375	2.95	314	3	409	3.06	132	1.06	231	2.33	193	1.55
Anaerophaga	31	0.26	19	0.23	40	0.45	51	0.61	59	0.71	161	1.71	2	0.02	28	0.17	90	0.77	3	0.03	44	0.36	30	0.27	11	0.08	221	1.81	448	3.52	66	0.63	78	0.58	40	0.32	50	0.5	59	0.47
Ethanoligenens	2	0.02	5	0.06	2	0.02	2	0.02	1	0.01	1	0.01	1	0.01	0	0	1	0.01	8	0.07	3	0.02	1	0.01	1	0.01	4	0.03	1	0.01	4	0.04	3	0.02	1	0.01	5	0.05	1	0.01
